# Supplementary material for: Reporting of scar outcomes in the hand and wrist; a state-of-the-art literature review
Source: BMC Musculoskelet Disord. 2023 Mar 31;24:249. doi: 10.1186/s12891-023-06296-y (PMC10064537; doi:10.1186/s12891-023-06296-y)
Supplement: Supplementary file 2 — Additional file 2 [file 12891_2023_6296_MOESM2_ESM.xlsx]

## Sheet: Sheet1
Author	Year	Title & Abstract Exclusions	Full Text Exclusions	Reviewer 1 Include?	Reviewer 2 Include?	Study Design	Data Collection	Population_Age	Sex	Condition	Procedure / Intervention	Assessor	Time from Onset	sample size (n=)	Standardised Scar Assessment Tool 1	Standardised Scar Assessment Tool 2	Standardised Scar Assessment Tool 3	Structure / Appearance Domain 1	Structure / Appearance 1 Assessment Tool	Structure / Appearance Domain 2	Structure / Appearance 2 Assessment Tool	Physical Symptoms Domain 1	Physical Symptoms 1 Assessment Tool	Physical Symptoms Domain 2	Physical Symptoms 2 Assessment Tool	Hand Function 1 Assessment Tool	Hand Function 2 Assessment Tool	Impairment Domain 1	Impairment Tool 1	Impairment Domain 2	Impairment Tool 2	Impairment Domain 3	Impairment Tool 3	Mental Health Domain	Mental Health Assessment Tool	Acceptability/Satisfaction	Acceptability / Satisfaction Assessment Tool	Social Participation	Social Participation Assessment Tool	Scar Assessment planned in methods?	Scar Assessment reported in results?

## Sheet: Sheet3
Boston Carpal Tunnel Questionnaire (BCTQ)
Canadian Occupational Performance Measure (COPM)
Disabilities of Arm, Shoulder & Hand (DASH)
Duruoz Hand Index (DHI)
Michigan Hand Outcome Measure (MHQ)
Patient Evaluation Measure (PEM)
quickDash
Upper Extremity Functional Index (UEFI)

## Sheet: Sheet2
Screening by title & abstract_exclusions	Full text review_exclusion criteria	Include / exclude	Study Design	Data Collection	Population_Age	Sex	Condition	Procedure / Intervention	Assessor	Time from Onset	Impairment Domain 1
Not hand/wrist	Not hand / wrist	Include	Meta-analysis	Prospective	Children (0-17)	Males			Patient	0-3 months	Strength	Yes
Not scar outcome	Not scar outcome	Exclude	Systematic review	Retrospective	Adults (18 and over)	Females			Carer	3-6 months	Range of motion (ROM)	No
Non-English	Non-English		RCT		Both children & adults	Both			Clinician	6-9 months	Sensation
Not in humans	Not in humans		Cohort study						Patient & Clinician	9-12 months	Dexterity
Case report/series excluded	Case report/series excluded									1 year
Review	Review									18 months
Letter to editor	Letter to editor									2 years
study protocol	study protocol									1-5 years
Consensus report	Consensus report									1-6 years
Conference abstract	Conference abstract									1-7 years
Measure validation study	Measure validation study									1-8 years
Commentary	Commentary									1-9 years
Survey results	Survey results									10 years
										Not reported
